# Supplementary material for: A Dual Nano-Signal Probe-Based Electrochemical Immunosensor for the Simultaneous Detection of Two Biomarkers in Gastric Cancer
Source: Biosensors (Basel). 2025 Jan 31;15(2):80. doi: 10.3390/bios15020080 (PMC11853661; doi:10.3390/bios15020080)
Supplement: Supplementary file 1 [file biosensors-15-00080-s001.zip]

Archive with 1 entries (1 files):
- biosensors-3323538-supplementary.pdf
